# Supplementary material for: CRISPR/Cas12a-Assisted Dual Visualized Detection of SARS-CoV-2 on Frozen Shrimps
Source: Biosensors (Basel). 2023 Jan 14;13(1):138. doi: 10.3390/bios13010138 (PMC9855800; doi:10.3390/bios13010138)
Supplement: Supplementary file 1 [file biosensors-13-00138-s001.zip]

Archive with 1 entries (1 files):
- biosensors-2048074-supplementary.pdf
